# Supplementary material for: Unravelling the complex trait of harvest index in rapeseed (Brassica napus L.) with association mapping
Source: BMC Genomics. 2015 May 12;16(1):379. doi: 10.1186/s12864-015-1607-0 (PMC4427920; doi:10.1186/s12864-015-1607-0)
Supplement: Additional file 1: Table S1. — Phenotype data for five traits used in association analysis. [file 12864_2015_1607_MOESM1_ESM.xls]

## Sheet: Table S1
Table S1. Phenotype data for five traits used in association analysis.
Line	PH	BN	SY	BY	HI
L1	134.03	6.09	8.35	38.55	0.22
L2	133.39	5.56	9.15	37.61	0.25
L3	117.29	7.23	6.96	32.39	0.22
L4	123.19	7.04	7.58	36.41	0.21
L5	117.9	6.27	9.16	34.59	0.27
L6	137.74	6.16	15.82	67.49	0.23
L7	116.11	5.76	7.4	33.94	0.22
L8	120.8	6.34	10.02	43.62	0.24
L9	133.34	6.35	10.3	44.95	0.23
L10	135.79	5.95	8.04	37.89	0.21
L11	132.74	6.06	9.61	41.54	0.23
L12	149.49	6.58	11.06	44.46	0.25
L13	140.892	5.53708	9.34658	48.1396	0.200081
L14	154.33	6.47	10.33	46.25	0.23
L15	113.9	6.7	8.85	39.41	0.23
L16	144.45	6.45	9.78	45.68	0.22
L17	117.53	5.62	7.36	35.21	0.21
L18	124.65	6.25	8.68	36.75	0.24
L19	131.2	6.81	10.5	45.5	0.23
L20	125.593	5.91208	10.5015	44.8312	0.233807
L21	137.65	6.81	12.51	48.8	0.26
L22	114	6.22	7.84	35.41	0.22
L23	130.9	6.15	8.27	39.04	0.23
L24	140.48	6.27	12.45	53.68	0.24
L25	129.85	5.88	10.8	42.41	0.26
L26	110.2	5.06	5.6	30.17	0.19
L27	139.39	6.81	10.56	43.85	0.24
L28	117.55	7.11	8.33	39.02	0.22
L29	118.1	6.74	9.09	39.93	0.23
L30	124.14	6.13	10.31	43.9	0.23
L31	130.45	6.71	11.44	46.69	0.25
L32	113.75	6.75	9.23	37.91	0.24
L33	124.62	6.19	9.5	34.82	0.26
L34	126.44	6.87	7.41	35.23	0.21
L35	110.175	5.63042	16.0604	68.1825	0.230618
L36	141.73	7.33	12.98	54.76	0.24
L37	127.39	6.79	9.22	39.5	0.24
L38	136.88	5.92	10.17	40.27	0.25
L39	130.05	6.67	8.09	33.07	0.24
L40	108.75	7.07	10.04	41.4	0.25
L41	134.85	6.59	8.99	39.96	0.23
L42	127.4	6.95	9.6	45.06	0.22
L43	126.75	6.34	9.93	42.52	0.24
L44	138.6	6.89	12.18	49.63	0.25
L45	125.89	6.88	9.59	38.91	0.25
L46	113.55	5.23	9.25	39.87	0.24
L47	121.13	6.63	9.4	37.25	0.26
L48	133.76	6.2	10.25	40.74	0.26
L49	108.63	5.73	7.66	34.82	0.23
L50	99.05	6.61	9.11	39	0.25
L51	128.48	6.52	10.14	42.09	0.25
L52	135.39	5.25	7.2	34.05	0.21
L53	125.2	6.84	11.37	48.5	0.23
L54	116.29	7.02	8.46	36.17	0.24
L55	139.75	6.94	12.5	46.65	0.27
L56	139.14	6.49	8.36	39.49	0.21
L57	131.3	6.25	8.6	38.71	0.23
L58	125.6	5.95	10.34	47.49	0.22
L59	125.43	5.38	8.27	38.97	0.22
L60	124.44	5.84	11.76	42.17	0.27
L61	136.95	6.96	8.18	37.19	0.22
L62	117.54	5.71	9.3	38.8	0.24
L63	139.38	5.9	8.74	38.56	0.23
L64	129.1	8.28	6.47	32.52	0.21
L65	126.55	5.98	10.34	43.04	0.24
L66	137.8	7.25	8.37	37.95	0.22
L67	122.04	6.66	8.01	37.14	0.22
L68	125.35	6.06	8.72	36.54	0.24
L69	128.26	5.79	9.25	46.17	0.2
L70	129.05	7.68	11.95	48.39	0.25
L71	127.74	6.34	9.9	41.27	0.25
L72	123.5	7.36	8.38	38.75	0.22
L73	113.39	5.82	9.11	39.79	0.23
L74	127.79	6.59	11.65	51.47	0.23
L75	128.39	6.61	7.75	33.32	0.24
L76	125	6.13	10.15	40.68	0.26
L77	124.65	6.71	9.7	44.56	0.23
L78	135.54	6.56	8.27	41.2	0.2
L79	115.35	5.78	12.51	50.81	0.25
L80	117.77	5.42	9.43	44.09	0.22
L81	134.65	7.68	9.18	42.26	0.22
L82	140.91	5.9	7.45	34.09	0.22
L83	103.9	6.67	8.63	39.03	0.23
L84	123.15	6.19	7.09	36.93	0.2
L85	120.68	7.11	10.15	40.02	0.26
L86	104.03	6.41	8.37	37.99	0.22
L87	115.44	5.82	7.96	38.64	0.21
L88	132.65	6.65	8.61	38.13	0.23
L89	125.69	5.49	10.19	43.07	0.24
L90	131.93	5.87	8.01	36.24	0.22
L91	128.75	5.75	9.63	42.1	0.23
L92	120.49	4.95	7.03	33.43	0.21
L93	123.953	6.65417	9.13283	42.9575	0.212289
L94	123.84	5.28	7.35	30.52	0.24
L95	121.99	6.2	7.71	35.46	0.22
L96	119.62	5.8	10.62	42.06	0.25
L97	119.41	4.98	9.54	47.6888	0.2
L98	119.15	5.91	8.63	35.95	0.25
L99	141.89	6.13	10.51	43.85	0.24
L100	125.65	6.47	7.26	36.19	0.21
L101	141.72	6.31	7.97	41.34	0.2
L102	144.04	7.74	13.78	55.25	0.25
L103	125.95	5.9	7.33	32.16	0.24
L104	119.45	5.94	9.3	38.4	0.25
L105	134.44	6.89	10.78	41.13	0.27
L106	130.73	5.46	10.12	40.94	0.25
L107	127.2	6.07	9.23	38.59	0.24
L108	130.75	6.25	8.97	42.68	0.21
L109	138.65	5.74	8.24	37.67	0.23
L110	125.7	6.53	10.17	41.62	0.25
L111	133.29	5.56	9.5	41.34	0.23
L112	124.85	5.98	9.15	37.22	0.25
L113	124.8	7.02	12.21	47	0.26
L114	130.57	6.02	10.19	43.15	0.24
L115	124.36	6.72	9.86	41.79	0.24
L116	131.44	5.83	9	39.88	0.23
L117	124.55	6.15	7.7	36.28	0.22
L118	124.94	5.88	9.41	44.03	0.21
L119	138.55	6.34	11.06	43.94	0.25
L120	135.8	6.33	10.31	43.84	0.24
L121	122.85	6.48	9.2	39.67	0.24
L122	125.05	6.13	8.29	37.31	0.22
L123	126.79	6.47	7.36	31.91	0.22
L124	121.5	5.2	9.12	36.14	0.25
L125	115.86	5.03	6.96	28.05	0.25
L126	132.99	6.04	10.06	39.97	0.26
L127	140.29	7.5	9.62	44.92	0.22
L128	131.25	6.17	7.86	37.08	0.21
L129	135.65	6.21	9.11	44.69	0.21
L130	138.35	6.92	11.41	42.25	0.27
L131	140.6	5.85	9.02	47.49	0.19
L132	121.03	5.01	7.8	37.55	0.21
L133	132.59	6.34	7.94	34.96	0.23
L134	128.09	5.88	8.49	33.25	0.26
L135	124.95	6.23	8.06	38.86	0.21
L136	128.49	6.06	8.19	32.81	0.24
L137	106.33	5.27	9.21	35.9	0.26
L138	138.65	5.44	10.03	40.35	0.24
L139	117.11	6.1	8.11	38.29	0.21
L140	121.59	5.95	8.45	38.41	0.22
L141	120.64	5.62	7.91	29.66	0.25
L142	127.54	6.25	9.32	38.1	0.24
L143	108.98	5.28	6.61	30.53	0.24
L144	127.85	5.73	10.21	40.73	0.25
L145	125.25	5.89	8.87	37.57	0.23
L146	140.83	5.87	10.57	47.5	0.22
L147	126.44	6.11	8.17	35.21	0.23
L148	123.45	7.06	9.09	40.62	0.22
L149	127.56	6.05	10.95	41.1	0.27
L150	139.49	6.64	12.39	45.66	0.26
L151	127.29	5.76	10.22	37.49	0.27
L152	136.4	6.43	9.72	43.65	0.23
L153	133.25	6.45	11.165	48.05	0.235
L154	124.65	9.24	10.065	46.525	0.215
L155	147.9	7.35	13.175	56.575	0.235
PH: mean value of lines in E3 and E4.
BN, SY, BY, and HI: mean value of lines in E1, E2, E3, and E4.
